# Supplementary material for: Predictability and transferability of local biodiversity environment relationships
Source: PeerJ. 2022 Aug 23;10:e13872. doi: 10.7717/peerj.13872 (PMC9415358; doi:10.7717/peerj.13872)
Supplement: Supplemental Information 7 — Taxonomic group indicates the broad taxonomic group used for grouping studies, Sampling method groups together the type of surveying method applied in a study and sampling unit indicates whether effort was measured as number of plots, area covered or time sampled. The concatenation of all columns returns a methodology specific grouping that is used to construct permutations and models. [file peerj-10-13872-s007.csv]

TGrouping	Sampling_grouping	Grouping_unit
Amphibia	Survey	Time
Amphibia	Survey	Plot
Aves	FixedPlot	Space
Aves	FixedPlot	Time
Aves	FixedPlot	Plot
Aves	Transect	Space
Aves	Transect	Plot
Aves	Survey	Time
Aves	Survey	Plot
Aves	Trap	Plot
Aves	Netting	Time
Aves	Netting	Plot
Fungi	FixedPlot	Plot
Invertebrates	FixedPlot	Space
Invertebrates	FixedPlot	Time
Invertebrates	FixedPlot	Plot
Invertebrates	Transect	Space
Invertebrates	Transect	Time
Invertebrates	Transect	Plot
Invertebrates	Survey	Space
Invertebrates	Survey	Time
Invertebrates	Survey	Plot
Invertebrates	Trap	Time
Invertebrates	Trap	Plot
Invertebrates	Netting	Time
Invertebrates	Netting	Plot
Mammalia	FixedPlot	Plot
Mammalia	Transect	Space
Mammalia	Transect	Plot
Mammalia	Survey	Time
Mammalia	Survey	Plot
Mammalia	Trap	Time
Mammalia	Trap	Plot
Mammalia	Netting	Time
Mammalia	Netting	Plot
Plantae	FixedPlot	Space
Plantae	FixedPlot	Time
Plantae	FixedPlot	Plot
Plantae	Transect	Space
Plantae	Transect	Time
Plantae	Transect	Plot
Plantae	Survey	Space
Plantae	Survey	Plot
Plantae	Trap	Time
Reptilia	Survey	Plot
Reptilia	Trap	Plot
